# Supplementary material for: CD9 regulates macrophage-mediated remodeling of adipose tissue in obesity
Source: JCI Insight. 2026 Feb 10;11(6):e193837. doi: 10.1172/jci.insight.193837 (PMC13043082; doi:10.1172/jci.insight.193837)
Supplement: Supporting data values [file jciinsight-11-193837-s199.xlsx]

## Sheet: Fig 1A
Volcano Plot of CD9+ vs. CD9- ATMs
Gene	Log2FC	(-LOG10(FDR))
Atp6-ps	13.6865	5.96831
Cd163	-2.6691	3.54662
Cbr2	-3.54643	3.54662
Myo1e	2.54224	3.49383
F13a1	-2.33206	3.3784
Cd209f	-4.87021	3.35811
Snord17	-3.7518	3.35811
Atp6v0d2	3.14003	3.24841
Ly6e	-3.98308	3.2311
Cd9	3.28319	3.2311
Cd209g	-4.75086	3.0744
Sowahc	9.21075	3.01055
Cadm1	3.43334	2.97642
Mmp12	2.26093	2.93583
Tns1	-1.94278	2.93583
Clec10a	-1.99849	2.93583
Myh15	3.50409	2.93583
Plekhg5	-2.43488	2.91911
Efr3b	2.87613	2.80576
Ctsk	2.3047	2.80576
Cd209b	-4.54776	2.78359
Pcdh7	2.90844	2.61511
Ccl8	-3.61126	2.57078
Dhrs9	3.42631	2.57078
Clec7a	2.05295	2.48799
Pianp	4.42659	2.48799
Anpep	1.70206	2.43982
Mical2	2.16493	2.42254
Lpl	1.62103	2.39021
Gpnmb	2.29943	2.38612
Il7r	3.21354	2.38612
Spp1	2.77637	2.37234
Fcna	-3.58615	2.2512
Retnla	-3.09283	2.23447
Fat3	3.28437	2.22901
Nhsl2	-1.78704	2.22901
Cmah	-1.97054	2.18048
Igf2r	1.78925	2.17211
Cdk18	3.09905	2.14928
Ednrb	-2.99949	2.12636
Itgax	1.52836	2.11277
Plxdc1	5.03134	2.09288
Lyve1	-3.31464	2.02696
Gas6	-1.8923	2.02306
NA	1.57174	2.02306
Sema4a	-1.7796	1.99746
Nceh1	1.87903	1.99746
Ccl7	-2.55138	1.97994
Lum	4.45851	1.9497
Igsf6	1.54485	1.93743
Clec12a	1.3534	1.91626
Tgfbr1	1.57665	1.91626
Myo10	1.53555	1.91327
Gbp2b	-2.49782	1.91327
Rasa1	1.41525	1.91327
Anxa1	1.27149	1.91327
Rgl1	-1.21233	1.86915
Maf	-1.30959	1.86915
Adgrg1	-3.73222	1.86915
Sox4	3.17458	1.8649
C3ar1	1.28483	1.81321
NA	3.97251	1.81321
Cfb	-2.36465	1.80846
Alox5	-1.58476	1.80846
NA	-2.2651	1.80846
Hmox1	-1.27953	1.80846
Plxdc2	1.9678	1.78111
Nes	1.44999	1.70581
Lifr	-1.16166	1.67494
Gbp3	-1.96939	1.67041
Itih5	2.46447	1.67041
Ripor2	-3.85831	1.66487
Kcnj2	2.14047	1.65469
Rpsa-ps10	-3.85098	1.65038
C4b	-2.3069	1.6463
Rnf128	1.8691	1.63874
Ddx60	-1.81977	1.63874
NA	-9.87326	1.63874
Marcksl1	-1.15919	1.63874
Thbs1	-1.22213	1.63874
Ier5	-1.17651	1.63874
Dpep2	1.29987	1.63874
Chst11	2.2626	1.63874
Rgs1	1.60398	1.62161
C6	-3.37719	1.62161
Cd300lb	1.32075	1.62161
Cxcl2	1.10917	1.61165
Kdr	-3.3318	1.61165
Cox7a2l	-1.26239	1.61165
Aebp1	1.96472	1.61165
Kbtbd11	-1.95126	1.60195
Glipr1	3.47208	1.59493
Mamld1	2.57555	1.59493
Pde2a	-1.70755	1.57788
Ccl24	-2.7764	1.57625
Mthfs	1.70215	1.57277
Slc39a10	1.82818	1.57277
Cmtm6	-1.18284	1.56936
Frmd6	1.40782	1.55622
Cfp	-1.10688	1.55622
Arhgap25	1.1735	1.55622
NA	9.78034	1.55622
Myh11	-2.50748	1.55622
NA	-2.92646	1.55622
NA	-2.92646	1.55622
Tnfrsf25	-2.99262	1.55527
Dcn	1.75796	1.55496
Stap1	1.88503	1.55496
Sh3bp5	-1.88401	1.55496
Evi2	1.68341	1.54916
Speg	3.1823	1.5469
Hpse	-2.03707	1.52781
Cacna1d	1.43319	1.51621
Zranb3	2.40397	1.51129
Mfge8	1.47105	1.50318
Sulf2	-1.07037	1.49918
Rhobtb1	-1.66994	1.49918
Ltbp1	3.43447	1.49786
NA	-1.64596	1.49786
Cd84	1.00036	1.48269
Ell2	1.46951	1.4812
Grk6	-1.15117	1.47104
Hap1	-3.77145	1.4607
NA	-1.32518	1.4607
Apbb2	2.34229	1.44633
Adam15	-1.00638	1.44633
Cybb	0.969125	1.44015
Sdc1	1.26563	1.44015
Arhgap5	1.9336	1.42374
Slc6a8	1.63842	1.41713
Pf4	-1.35174	1.41713
Dcbld2	1.8125	1.41713
Ltbp3	1.60992	1.40655
Col6a5	2.40966	1.40554
Creg1	1.12959	1.40554
NA	-1.20357	1.39646
Adam8	1.07369	1.39646
Kif26a	-7.49792	1.38631
Lair1	1.2668	1.38631
Cxcl1	2.13433	1.38631
Hmga1	1.31376	1.38631
Nhsl3	2.00739	1.38631
Abcb4	3.73661	1.38292
Gda	-1.00542	1.38292
Lgals3	1.03743	1.38292
Tbkbp1	-2.03847	1.36939
Gfpt2	2.51775	1.36939
Ms4a14	1.466	1.36939
Arhgef3	-1.2767	1.35611
Tnxb	1.54624	1.35611
Hexim1	-1.08122	1.33905
Mfsd6	-1.7043	1.33587
C1qa	-1.10375	1.33587
Dock9	-2.21891	1.33269
Serpine1	1.53875	1.33221
Svep1	2.62592	1.33117
NA	-3.25812	1.32874
Mocos	2.39874	1.3244
Cd36	1.07053	1.32153
Clic4	0.8946	1.32153
Selenot	1.2047	1.31855
Hnrnpa0	-1.27947	1.31779
Ralgps2	-2.29293	1.31779
Scn7a	7.68847	1.31779
Cebpb	-0.938492	1.31779
Il4ra	-0.942184	1.31779
Cd33	-1.29345	1.31779
Tcn2	-1.13348	1.3153
Fcrl2	-1.22896	1.3153
Tgfbi	-0.939506	1.3153
Ptprb	-1.68493	1.3153
Fam43a	-2.07	1.3153
Aff4	1.08949	1.3153
Anp32b	-1.1262	1.3153
Fhdc1	7.46275	1.3153
Pkib	2.11797	1.3086
Rplp2	-1.09145	1.3086
Sirpa	0.894036	1.3086
Zfyve28	1.74348	1.30829
Cpe	3.86882	1.30281
Slc49a4	-1.34326	1.30128
Fgd4	1.28698	1.29783
NA	-9.32236	1.29783
Fbxl18	-1.34383	1.29783
Mepce	-1.25335	1.29783
Kank3	-1.8508	1.29783
Eps15	-0.897171	1.29652
Tlr5	-2.62225	1.29652
Lama2	1.86977	1.29652
Dpep3	3.76906	1.29652
Bnip3l	1.13797	1.29571
Scand1	-1.63459	1.29571
Mylip	-1.11487	1.29571
NA	5.56713	1.29332
Inppl1	1.06455	1.29332
Eya4	4.84171	1.27929
Jund	-0.953004	1.27577
Mgp	2.81448	1.26856
Sh3glb1	0.996931	1.2682
Eif6	-1.41459	1.26279
Blnk	1.13027	1.26279
Cd72	1.70656	1.26279
Gprc5b	-1.83507	1.26279
Lama5	-3.27901	1.25804
Trim36	1.66592	1.25804
Ipo5	1.2345	1.25561
Yy1	-1.06846	1.25561
Hmcn2	1.92651	1.25561
NA	-1.09385	1.25561
Crlf2	-1.18219	1.25561
Fem1b	0.965268	1.25561
Fbxo32	1.75081	1.25503
Zfp622	-1.29984	1.24273
Kcnn4	1.23092	1.22725
Gprc5c	-1.27931	1.22725
Serpinb6b	2.86146	1.22363
Pde1b	1.23197	1.22363
Nabp1	-0.965788	1.22256
NA	-2.78249	1.21114
NA	1.13122	1.20888
Ier3	-1.25554	1.20888
Ccdc12	-1.94901	1.20888
Slc37a2	0.934486	1.20888
Tap2	-1.22498	1.20888
Lhfpl2	1.3627	1.20888
2510009E07Rik	1.95251	1.20808
Rap1gap2	-1.58966	1.20763
Rasgrp2	-2.05536	1.20763
Gsn	1.10243	1.20763
Aph1a	-1.14838	1.20686
Hspa1a	-1.40529	1.20579
Cdc42bpg	-1.48112	1.20361
Evl	0.890211	1.20224
Hpgds	1.05721	1.20224
Cd81	-0.948118	1.20224
Actn1	1.68907	1.2012
Cav2	1.87673	1.2012
NA	7.24154	1.19907
Sap18	-1.11793	1.19907
Lrp12	1.29234	1.19602
Fcgrt	-1.20023	1.19344
Apobec1	0.968566	1.19344
Set	-1.17379	1.19293
Cd180	1.0925	1.19214
Hbb-bt	-2.95943	1.18557
NA	4.02022	1.18348
Haghl	-2.81722	1.17844
Shc2	3.83292	1.17063
Srsf2	-0.811065	1.17035
Rasip1	-3.62378	1.17035
Uhrf2	1.05143	1.17035
Malt1	0.940429	1.17035
Serinc1	0.968144	1.17035
Cops2	1.4088	1.17035
Sema3g	-3.22634	1.16832
Acsl3	2.12386	1.16535
Bcl2a1b	1.38182	1.16535
Syne1	1.38848	1.16535
Ugt1a6b	-5.15759	1.16535
Ptchd1	2.42389	1.16418
Vsig8	2.18273	1.16161
Rpl29	1.14462	1.16142
Ppfibp1	1.11503	1.16088
R3hdm1	1.38213	1.1424
F7	2.47335	1.13815
Gm23119	-2.78666	1.13313
Ecm1	-1.05746	1.13313
Fxyd2	-2.19155	1.12415
NA	-2.45545	1.11957
Fabp5	1.72545	1.11955
Smpd3	1.52871	1.11271
NA	3.07411	1.11271
Ssh2	-0.923093	1.11201
Aamp	-1.00207	1.10565
Uck2	-2.25284	1.10538
Oxct1	1.11984	1.10538
Gvin-ps2	-1.72019	1.10538
Lipa	0.900665	1.10538
Pafah1b2	1.08337	1.10538
Pirb	0.814507	1.10449
Trip12	0.831291	1.10449
Ywhaq	1.08354	1.1024
Mmp2	2.64191	1.1024
Emilin2	-0.806081	1.1024
Cd38	-2.29332	1.1024
Zmpste24	1.47241	1.09579
Asph	1.02384	1.09579
Cd200r1	1.66055	1.09579
Rnf13	0.985699	1.09579
Myl12a	1.14438	1.09096
Tspan32	-2.05733	1.09096
Acaa1a	-1.12623	1.08737
Dmxl2	1.05534	1.08737
Ccdc88a	0.901701	1.08243
Dnajb12	1.14132	1.08207
Rnpep	-0.938797	1.07893
Pdgfc	-1.41009	1.07596
Rab12	1.33238	1.07596
Lin7c	1.05772	1.07121
Fcgr2b	-0.810249	1.06721
N4bp2l2	1.24363	1.06617
Rmi1	2.66885	1.06617
Gab2	0.889193	1.06617
Rasgrp4	-1.23835	1.06174
Sh3gl1	-1.19221	1.06084
Anp32a	-0.946769	1.05731
Apmap	-1.29538	1.05449
Gm7666	-1.31592	1.05449
Sned1	2.25996	1.05403
Tmem176b	-0.899006	1.05403
Mylk	-2.19151	1.05309
Rps27	7.25597	1.04558
Cd83	0.741739	1.04414
Ndufaf7	-2.24135	1.04381
Trem2	0.84542	1.04039
Chic2	1.09729	1.03747
Dok2	-0.906513	1.03747
Jak2	1.11655	1.03747
Cdkn1a	-0.953005	1.03699
Enpep	-2.22566	1.036
Ncl	-0.88269	1.03504
Abcg1	1.19842	1.03477
Borcs6	-1.51961	1.03457
Nupr1	-1.65707	1.03457
Cpeb4	1.00227	1.03457
Acer3	1.05492	1.03457
Sbno2	-0.802296	1.03457
Mthfr	-0.93511	1.03457
Adamts9	-1.77501	1.03457
Dmxl1	0.948531	1.03387
Clec4a2	1.45215	1.03387
Ly86	1.32303	1.03014
Gask1b	1.14019	1.03014
Ier2	-1.29133	1.03014
Pdlim2	-1.72011	1.03014
Mfap1a	1.82822	1.03014
Fbxo6	-1.82479	1.03014
Slc25a20	1.93575	1.03014
Thap6	-1.04438	1.03014
Yrdc	-1.68812	1.02635
Ifitm3	-1.23895	1.02581
Olfml3	2.14081	1.02254
NA	-2.03296	1.02023
Tank	1.06597	1.01564
Ube2d3	0.87761	1.01564
Ncoa6	0.966707	1.01564
Cers6	0.82639	1.01564
Rps3a2	-2.19319	1.01206
Lncpint	1.26322	1.00823
Dlg3	3.17398	1.0045
Tradd	-1.90689	1.00274
Rps26	2.1878	1.00274
Nxpe5	-1.27862	1.00274
Rpph1	-1.72273	1.00116
Sema4b	-1.93588	1.00095
Mapk7	-1.27064	0.999027
Tuba1b	-0.742864	0.997519
Bcl2a1d	1.26398	0.997519
Ndfip1	-0.825951	0.997519
Taok3	0.779861	0.994884
Vma21	1.66835	0.994884
H2-K1	-0.751236	0.994884
Xab2	-1.1133	0.994884
NA	2.34319	0.993582
NA	1.30911	0.993582
Pdgfb	1.13707	0.992467
Elf2	-0.797456	0.99241
P2rx4	0.890898	0.99241
Slco2b1	0.884005	0.991151
Col15a1	1.37367	0.989115
Mrtfb	0.889649	0.984823
Podxl	-3.00855	0.98221
Serpinb1a	-1.84307	0.98221
Kank2	-1.3834	0.98221
Tmem168	1.1738	0.98068
Ripk3	-1.43918	0.98068
Fblim1	1.12702	0.966499
Ccdc88c	-1.35119	0.963994
Rtl8b	6.906	0.963994
Dram2	1.88576	0.957395
Il21r	-1.84097	0.956054
Ptgfrn	1.34252	0.956054
Klf3	-0.882253	0.955723
H2ax	-1.90127	0.95415
Itga5	0.919361	0.953508
Snx2	-0.879915	0.953508
NA	6.99778	0.953508
Smox	-1.09838	0.952787
Cltb	-1.23468	0.951862
Tmx3	1.0899	0.950894
St8sia4	0.896516	0.94361
Plxna4	1.15064	0.94361
Hnrnpul2	-0.783185	0.94361
Gpr137b	1.05558	0.94361
Pabpn1	-0.968031	0.94361
Slamf7	0.832661	0.942355
Fam118a	-1.60084	0.94095
NA	7.02705	0.940389
Dynlt3	1.5039	0.939415
Zfp1009	7.01736	0.939415
Cd300ld	0.821565	0.939415
0610010K14Rik	-1.58755	0.939415
Hexb	1.13153	0.938924
Cebpd	-1.5903	0.934224
Nf1	0.97796	0.932953
Igf2bp2	1.78604	0.932953
Armc1	1.55503	0.932953
Rps12	-1.81056	0.932953
Wsb1	-0.772242	0.932868
C3	1.2314	0.932017
Btbd19	-2.08528	0.931359
Tlr8	1.04428	0.930985
Sptlc2	-0.795716	0.930985
B2m	0.735137	0.930985
Poc5	-1.55642	0.930912
Mfap5	4.30114	0.930912
Synpo	-1.61299	0.928402
Pex5	-1.00651	0.923053
Rab24	-1.28528	0.916037
NA	0.826087	0.914557
2510039O18Rik	-0.954465	0.914557
Dram1	1.29746	0.912053
Arhgap6	1.60045	0.909787
Flrt2	2.13897	0.906271
Fmn1	1.27418	0.906271
Ccdc134	-1.70538	0.905872
Cox7b	1.52792	0.905872
Glcci1	1.87758	0.904321
Akt3	0.844029	0.903259
Naalad2	6.86722	0.903259
NA	7.06552	0.903259
Klhl24	0.877995	0.903259
Scamp2	-0.879393	0.902976
Safb	-0.890577	0.900369
Ptprs	0.78889	0.900369
Stab1	-0.731181	0.898109
Atf4	-0.837821	0.898109
Ap2a2	-0.680754	0.898109
Tmem176a	-1.1739	0.897913
Shank3	-1.97601	0.889299
NA	6.84085	0.887572
Wfdc17	-2.30034	0.887572
Rnf8	-1.8121	0.887572
Gm15500	-0.72042	0.883633
Dagla	2.63781	0.881574
Apbb1ip	0.807416	0.881275
Smim19	-2.09783	0.881275
Pakap	1.58305	0.881275
Ctss	0.687909	0.881275
Ifi27l2a	-1.42073	0.881186
Nckap1l	0.665072	0.874346
Chd5	1.93657	0.874346
Cdkn2d	-1.73555	0.874346
Itgb5	0.815223	0.874346
Sod3	2.61451	0.874346
Hmgcr	1.12306	0.874204
Nek7	0.876517	0.874204
NA	-2.30285	0.874204
Rcc2	-0.941866	0.869656
Abi1	0.805378	0.867762
Rpl14-ps1	0.959173	0.866438
Rangap1	-0.888323	0.866438
Pitpnb	1.10928	0.866438
Tacc2	1.40388	0.866438
Hspa1b	-1.18418	0.866438
Ccdc88b	-0.867219	0.866438
Cyth1	-0.807829	0.866395
H2-D1	-0.706857	0.865566
Arhgap23	-0.940119	0.86399
Imp3	-1.56895	0.863485
Afap1l1	-2.80376	0.863173
Ccdc115	-1.02933	0.863068
Zfp984	2.42407	0.859027
Wdr91	0.947458	0.859027
Tspo	-1.19121	0.859027
Naa50	0.749946	0.853075
Daglb	0.713603	0.853075
Serpinb8	-0.946931	0.851763
Tmem51	-1.44856	0.851763
Esam	-4.03425	0.851763
Dnm1	-1.41527	0.851763
Cblb	0.9746	0.851763
Bin1	-0.884109	0.851264
Ier3ip1	2.57292	0.850113
NA	-3.74365	0.850113
Arid5a	-0.821707	0.850113
Map3k5	-0.837897	0.850113
Bhlhe40	0.919167	0.850113
Uqcc3	-2.34931	0.850113
Fbn1	1.16513	0.850113
Prdm1	1.17585	0.850113
NA	-0.733131	0.850113
Hadha	0.864253	0.850113
Rhoc	0.856313	0.850113
Rpl13	1.46105	0.849282
Ptpra	0.798702	0.841533
Rtl8a	-1.89727	0.841533
Olr1	1.85668	0.840791
Fstl1	1.14877	0.840791
Chn2	1.40251	0.840791
Slc44a1	0.827436	0.840791
Tgtp2	-1.89707	0.840791
Ang	-1.97709	0.839617
C1s1	1.44301	0.839617
Cd53	0.912736	0.839617
Rassf8	0.980396	0.837691
Zc3h15	1.22859	0.836525
Plp2	1.02921	0.834718
Klf8	3.27141	0.834718
NA	0.927278	0.834131
Bicc1	2.45113	0.834131
1810055G02Rik	4.17906	0.830951
Mtpn	0.840077	0.830443
Espl1	-1.40175	0.830157
Ttyh2	1.74764	0.830157
Aqp1	-1.5033	0.830157
Atp2b4	-1.07998	0.830157
Stra6l	3.50377	0.828265
Bgn	1.15837	0.827696
Apba1	-0.925151	0.827426
Serping1	1.72995	0.827426
Sema4d	0.929754	0.827426
Mrfap1	-0.737143	0.824586
Eif2b4	-1.60527	0.824349
Gfod1	2.87223	0.824349
Timd4	-2.2971	0.824349
Mgl2	-1.29588	0.824233
Bola2	-1.87546	0.822045
Plekhg2	-0.811452	0.82175
Klhl7	2.13057	0.82175
Plxna2	1.64124	0.82175
Setd1a	-0.936433	0.82175
Bcar3	1.15712	0.82175
Ext1	-0.755477	0.82175
Plk3	-0.980655	0.82175
Fry	-0.933722	0.82175
Pepd	-0.828147	0.82175
Rnf10	-0.668183	0.82175
Crebzf	-0.886328	0.82175
Col6a1	0.901405	0.82175
Ksr2	2.90436	0.82175
Lyz1	-1.28	0.82051
Rnaset2a	-1.47913	0.817692
Oasl2	-1.23813	0.817568
Tnip3	0.991337	0.817568
Klhl28	3.14289	0.817568
Dhx36	1.40125	0.817568
Atosa	0.883414	0.817568
Dapk3	-1.13286	0.815385
Clk3	-0.807551	0.814883
Mcrip1	-1.20362	0.814712
Fam20c	0.913366	0.814712
Ttc19	-1.39287	0.814712
Prdx1	0.696518	0.814712
Gm7694	-1.87106	0.814712
Map4k5	1.70032	0.814712
Nav2	1.07121	0.814712
Fdx2	-1.93382	0.814712
Arhgap17	0.777259	0.814712
Sertad1	-0.910182	0.814712
NA	-2.06249	0.814712
Tmem126b	-1.75619	0.813781
Atp8a1	0.913214	0.813067
Nasp	-0.887159	0.812536
Gclc	-1.03838	0.812536
Ikbkg	-0.978214	0.812536
Acsl4	0.874451	0.812216
Zfp513	-1.2459	0.811381
Glg1	0.743621	0.809828
Acp5	1.7786	0.809828
Lrp5	-0.885806	0.809828
P2ry12	-1.65749	0.805192
Map4k3	1.1906	0.805122
Pik3cg	-0.697472	0.805122
NA	-1.02635	0.803951
Zdhhc17	1.93895	0.803682
Kifc1	-1.74153	0.803682
Agtrap	-0.938722	0.802941
Sh3bgrl	0.734576	0.800884
Cipc	1.18401	0.79982
Msmo1	1.66436	0.79982
Rpia	-1.49891	0.79982
Hmgb2	-1.0841	0.79982
Marchf6	0.693919	0.79982
Mafg	-0.775251	0.79982
Egfl7	-3.30589	0.79982
Aldh4a1	-1.93632	0.79982
Sacm1l	1.02576	0.79982
Fam168a	0.738703	0.79982
Psmc4	-0.922008	0.797833
Zgpat	-1.13733	0.796451
Mctp1	-0.78842	0.791252
Loxl2	1.4216	0.791252
Ninj1	-0.950034	0.790796
Rtl1	-2.63888	0.78927
Alox5ap	-0.656367	0.787521
Tfrc	-0.902207	0.783432
Rnf5	-1.47567	0.783432
Mcam	-2.54148	0.783171
Meg3	2.37035	0.783171
Pced1a	-1.61577	0.783171
Fancc	-1.65447	0.783171
Gorasp2	1.04306	0.783171
Ppp2r3a	1.56837	0.782523
Cd109	2.08137	0.781898
Abca8a	2.00598	0.778174
Traf3ip2	6.53843	0.772935
Adamts2	1.31588	0.769934
Eno1	-0.594315	0.769934
Col6a3	1.00157	0.768591
Fzd1	1.35529	0.768591
Il1rn	0.80623	0.768591
NA	-2.84282	0.768591
Smarce1	1.76349	0.768398
Susd1	-1.61575	0.767822
Chp2	-1.36527	0.765335
Smagp	-1.15729	0.765237
Tarbp1	-1.5615	0.764203
Cd47	0.665754	0.764203
NA	6.78807	0.764203
Cdc25b	-1.28024	0.764203
Atf6	0.686707	0.764203
Arrdc4	-0.977217	0.762462
Galc	0.801134	0.762462
Abcf3	-1.08208	0.762462
Tnrc6a	0.839202	0.762462
Gsk3b	0.699824	0.762462
Tmem141	-1.71412	0.762462
Usp36	-0.828388	0.762462
Ndufa8	-1.2772	0.762462
Tlr6	2.68516	0.762462
Skil	0.688957	0.762462
Atox1	1.56812	0.761477
Ctnnbl1	-1.05201	0.7608
NA	-1.48137	0.760355
Hipk1	0.702765	0.755769
Scn1b	-1.37263	0.755769
Ndst1	1.35288	0.755769
Fbln2	1.4325	0.755769
Polr3a	1.28078	0.754433
Lamc1	1.35686	0.753197
Lgals1	1.05995	0.752331
Sema6a	-1.93959	0.752331
Ndufv1	-0.88519	0.751232
Postn	1.79523	0.751213
Atp10d	-1.0382	0.751213
Ifi47	-2.06986	0.751213
Ap2s1	-0.957869	0.751213
Kif2a	0.961954	0.750437
Ifi205	2.61387	0.750437
Itgav	0.913361	0.748714
Anxa3	0.846684	0.746887
B3galnt1	1.48038	0.74662
Creg2	2.82191	0.744327
NA	-1.92689	0.742969
Bloc1s6	1.4308	0.742969
Cyp1b1	1.56865	0.742969
Hba-a1	-1.99101	0.741723
Lrp8	-1.60361	0.741552
Brix1	1.87633	0.741552
Hsph1	0.964322	0.741552
NA	3.1854	0.741552
Pgs1	-0.905984	0.741552
Cables1	-1.56613	0.741552
NA	-1.40197	0.741552
Zfp207	0.958664	0.741503
Nherf2	-1.5982	0.741482
Runx3	-1.90568	0.74084
NA	-6.2552	0.739285
Cenpb	-0.621033	0.738147
Tmem123	0.697289	0.735158
Kif23	-1.14499	0.732898
Gpr65	1.07937	0.732898
Tmem38b	-1.58027	0.732898
Pla2g6	3.98247	0.732114
Katnbl1	2.00661	0.730821
Gtpbp6	-1.41161	0.730191
Lhx5	-2.46375	0.730191
Flnc	1.5447	0.730191
Adam10	0.767154	0.730191
Srsf11	0.701988	0.730191
Abcf1	-0.737046	0.730191
Rngtt	1.53851	0.730191
Tenm4	1.4254	0.730191
Pstpip1	-0.885788	0.730191
Myl12b	0.837984	0.730191
Hivep3	0.933559	0.730191
Ccdc71	1.70008	0.730191
Tagap1	6.46656	0.730191
Snn	-2.01184	0.729535
NA	1.03637	0.729535
Basp1	0.806838	0.729535
Arid2	0.945486	0.729535
Traf5	1.60774	0.729535
Arhgap18	0.706919	0.729535
Cd44	0.715038	0.729529
Pdgfra	1.4506	0.729529
Celf2	0.714063	0.728313
NA	-1.45121	0.727304
Ppp1r9b	-0.659985	0.726125
Tmed10	0.66067	0.725105
Aoc3	2.16772	0.724593
Rab20	1.54002	0.724593
Cnr2	1.84356	0.724593
Shisa9	2.7627	0.722907
Tlk1	0.756292	0.721826
Stab2	2.44221	0.721682
NA	-1.1782	0.721682
Trim28	-0.677961	0.721682
Klf2	-0.836674	0.721682
Rpl10	0.976384	0.721682
Cct7	-0.782101	0.720408
Fdft1	1.9726	0.718051
Eif2a	1.28711	0.716761
NA	1.16826	0.716761
Gnptab	0.822247	0.71672
Hs6st1	0.650686	0.716092
Pecam1	-1.32933	0.716092
Gpatch3	-1.28594	0.715189
Sipa1l1	0.730508	0.714586
Vps33b	-1.08824	0.714027
Tubgcp6	-0.932068	0.714027
C2cd3	1.04396	0.714027
Slc13a3	-1.38562	0.712589
Kremen1	1.47107	0.712589
Ccdc71l	-0.968701	0.712589
Trim41	-0.792166	0.712418
Nipbl	0.639327	0.712418
C7	2.80325	0.712418
Aldh7a1	-1.27299	0.712263
Hspg2	1.13185	0.711147
Rara	-0.842572	0.709544
NA	-0.836238	0.709544
S100a11	1.31476	0.70591
Smim14	0.986711	0.70591
Tlr4	1.14335	0.705355
Fat1	1.91113	0.705355
Dhx16	-0.898787	0.705355
Rbmxl1	1.67664	0.705355
Stk40	-0.95843	0.705355
Arhgap26	-0.958248	0.704456
Derl2	1.128	0.704199
Gypc	-1.77227	0.704199
Rilp	-2.01677	0.70378
Gtf2a1	0.776335	0.702422
Igf1	0.626951	0.698265
Hrh1	-1.5854	0.698265
Adgrl4	-2.4836	0.698265
Col5a2	0.90761	0.698265
Zxdc	-0.953716	0.697956
Cxcr4	0.663584	0.697176
Ftl1-ps2	-1.19108	0.695329
Mrpl44	3.88014	0.695329
Nlrc5	-1.07472	0.695329
Hsd17b4	-0.638821	0.695042
Rala	1.21082	0.695042
Adamts12	1.84899	0.694027
Pik3cb	0.83674	0.693283
Serpinf1	1.98477	0.693283
Ano8	-1.26651	0.692755
NA	-1.18699	0.692755
Mrpl45	2.40977	0.692755
Mthfd2	-1.35895	0.692755
Xpr1	0.681552	0.692755
Specc1	0.798955	0.69125
Rps9	-0.798417	0.69125
Jmy	-0.736911	0.690747
Micu3	6.38895	0.690747
Rab9	1.72373	0.690747
Ogt	0.733012	0.690747
Igfbp4	-0.810916	0.690747
Slc35a5	1.79235	0.69019
Phldb1	0.704818	0.689243
NA	2.7805	0.689243
Ciart	-1.77562	0.689243
NA	-1.59241	0.689243
Ddah2	-1.60585	0.689243
Ssc5d	2.36451	0.689243
Tpm1	0.747947	0.689243
Gm15501	0.959112	0.689243
Slc66a3	1.01717	0.689243
Tinf2	-1.14339	0.689243
Tnk2	-1.69697	0.689243
Zfp106	-0.561709	0.689243
Ctsd	0.614174	0.689243
Mier2	1.22281	0.689243
Cacna1b	3.22061	0.689243
Slc35b2	-0.765055	0.689243
NA	-1.50159	0.689194
Fam13a	-2.09327	0.689159
Tyms	-1.84801	0.689159
Ywhah	0.657615	0.68911
Rpl37rt	1.22349	0.68911
Gas2l3	1.06631	0.689002
Ceacam1	-1.24301	0.689002
Mif4gd	-1.05465	0.689002
Iqgap1	0.581982	0.687775
NA	-0.932514	0.687775
Ldlrad4	1.07806	0.687479
Plekha5	2.31771	0.685867
Pop4	2.05867	0.685714
Ccl11	3.12609	0.68506
Abhd12	0.611797	0.683056
Dtx4	0.850992	0.683056
Mdfic	0.632081	0.683056
App	-0.541582	0.681683
Heatr5a	0.588035	0.680214
Nkrf	2.25704	0.677883
Akr1b8	0.822491	0.677529
Anp32e	-0.843092	0.675583
Slc27a1	0.742468	0.675583
Wtip	-1.61351	0.675583
Zscan21	1.99842	0.675583
Mxi1	0.896532	0.675583
Pacc1	1.21057	0.675583
Rpl26	0.583808	0.675583
Slc35a3	0.853347	0.675583
Lsm6	-1.4405	0.675583
Ephx1	0.74386	0.674437
Acot8	-2.10711	0.674437
Aopep	0.884474	0.673416
Mss51	-2.73742	0.673416
Adrb2	-1.00455	0.673416
Ybx3	-0.797093	0.673416
NA	1.25273	0.673416
Anxa7	0.849629	0.673416
NA	0.89803	0.671714
NA	-0.646192	0.671714
5031425E22Rik	-0.807837	0.671714
Ppp1r15a	-0.679951	0.669426
Plekha2	0.651931	0.669382
Enpp2	6.26079	0.6686
Slc25a46	1.03348	0.6686
Rnf144b	0.898974	0.6686
Col5a1	1.26224	0.6686
Gpaa1	-1.5971	0.668591
Nt5dc2	-1.41492	0.668591
Alpk1	0.722438	0.668479
Oas2	-1.12496	0.668107
NA	1.96081	0.667126
Cdk14	0.671781	0.667126
Alcam	0.649839	0.667016
Fam50a	-0.850606	0.665403
Rps27rt	1.3317	0.665403
Scaf8	0.807503	0.665403
Ccdc124	-1.52084	0.665403
Fam110a	-1.59017	0.665403
Adamts5	1.24389	0.665403
Mfsd5	-0.878455	0.665168
Pnkp	-1.27461	0.664876
Etfb	-0.924265	0.663847
Selenow	-1.08433	0.663485
Pmvk	-1.93894	0.663485
Hadhb	0.882335	0.663485
Maf1	1.10517	0.663485
Slc25a13	1.37348	0.662348
NA	1.3949	0.660815
Mphosph9	-1.80413	0.660815
Psmd13	-0.717699	0.6607
Eif4h	-0.663857	0.659132
Gas8	-1.52596	0.658127
Npas4	2.9114	0.658127
Chmp2a	0.966554	0.657992
Abcc1	-0.570042	0.657992
Tet2	0.640305	0.657992
Mtr	-0.790449	0.657734
Uba52	0.856912	0.657734
Cdipt	-0.810998	0.657538
Gm10288	6.2521	0.656663
Slc39a7	-0.628391	0.656014
Ypel3	0.80478	0.655658
Cnksr3	1.59843	0.655658
H3f3b	-0.569215	0.655406
Irf2bp1	-0.937238	0.654066
Rnaseh2c	-1.06833	0.653683
NA	2.30061	0.653508
Pla1a	3.46004	0.652498
Faf2	0.959722	0.651395
Slc12a6	0.668508	0.651395
Armc5	-1.10505	0.65119
Usp54	1.57004	0.651021
Naaa	-0.741318	0.649083
Rps3a1	-0.761884	0.649083
Gcn1	-0.712906	0.649083
Cfap20	3.16355	0.649083
Rtp4	-1.70622	0.649083
Cpq	1.12006	0.6489
Kbtbd7	-1.49234	0.6489
Galns	0.876766	0.6489
Ythdf3	0.877426	0.6489
Ap1g1	0.662634	0.648822
Exoc5	0.71561	0.648822
Ccdc85b	-2.37335	0.648649
Agpat2	-1.45314	0.645527
Calu	0.752107	0.644722
Ran	-0.768998	0.644722
Atxn2	0.69464	0.644722
Adgre1	0.575935	0.644722
Snx10	0.902622	0.644722
Rusc1	-1.4763	0.644722
Sp140	1.2253	0.644722
Msrb1	-1.16056	0.644702
Rpl9-ps4	6.23379	0.644702
NA	-1.16735	0.644702
Tanc2	0.598013	0.644702
Tlr13	1.00056	0.644702
Cdkn2aip	-1.10445	0.644702
Mpeg1	0.726876	0.644702
Nob1	-1.44246	0.644702
Sh2b1	-0.867583	0.643534
Lilrb4a	0.640148	0.64346
Spryd7	1.36492	0.642796
Romo1	-1.75153	0.642233
Prpf40a	0.700292	0.641968
Evi5l	-1.07727	0.641968
Rcn1	2.3123	0.641873
Hook3	0.604398	0.641873
Padi4	-2.01602	0.641873
Trem1	-3.50064	0.641873
Srgap1	3.06008	0.641873
NA	2.30947	0.641873
Spg11	0.861751	0.641873
Mrpl35	-1.2195	0.641873
Pkp4	-0.823363	0.641873
Pccb	-1.01982	0.641873
Usp9x	0.602728	0.641873
Peak1	0.598323	0.641873
Slc29a3	0.712874	0.641873
Kif15	-1.33969	0.641873
Lrp1	0.602288	0.641873
Cpsf6	0.796041	0.641873
Lrrc58	0.645138	0.641873
Cyb561d1	-1.66582	0.641873
Zbtb2	1.37794	0.64094
Clasp2	0.814059	0.640863
H2-Q4	-0.66494	0.640863
Syngr2	0.79001	0.640863
Capg	0.619751	0.63719
Pom121	-0.994861	0.63719
Ms4a7	0.676715	0.63719
Gstp1	-1.18765	0.63719
Osbpl8	0.71583	0.63719
Igsf3	6.16575	0.63719
Ehbp1l1	-0.660675	0.63719
Col3a1	0.790621	0.63719
Prkag1	-0.959939	0.63719
Crbn	1.77311	0.63719
Pgap1	0.870027	0.63719
Szrd1	-0.683067	0.63719
Alyref	-0.908211	0.63719
Cd300lg	-1.05024	0.63719
Glmp	-0.675116	0.636867
Zbtb20	0.819209	0.636867
Cacna1a	1.20465	0.636701
Rab3il1	-0.561155	0.635854
Slc38a9	0.964099	0.635854
Prpf31	-0.949167	0.635504
Rgs14	-1.05256	0.635504
NA	1.59255	0.635504
F10	1.32068	0.635504
Def6	-1.58745	0.635504
Lrch4	-0.73862	0.635504
Ttc33	-1.07021	0.635055
Bub3	1.0964	0.634419
Tpt1	0.536645	0.634211
Tfip11	-0.844076	0.6339
Abce1	0.872503	0.633691
Flt1	-1.49623	0.633691
Acox3	0.845198	0.633691
Lyl1	-1.15525	0.632919
Ablim1	-1.12949	0.632363
Chuk	0.849914	0.632154
Hnrnpa2b1	-0.591409	0.632154
Sort1	0.976173	0.631981
Celsr3	-2.34382	0.631646
Gm4294	-1.8522	0.631646
Slc7a6os	-1.01849	0.631646
Srgn	0.720017	0.631646
Zmym5	1.27349	0.631646
Calm3	-0.584831	0.631646
Foxj3	0.735217	0.631646
Ddx23	-0.787587	0.631569
Timm10	-1.84254	0.631478
Nfil3	-0.79104	0.631146
Tspan33	2.18964	0.631146
Uqcrh	-1.05134	0.631146
Gpx3	0.985963	0.631146
Rpl13a	-0.525934	0.62947
Fkbp4	-0.681602	0.629385
Cbx4	-0.84719	0.629181
Stau2	2.08819	0.628983
Pofut2	1.16851	0.628983
Ndufa10	1.05369	0.628983
Rbm15	-0.757766	0.628983
Ssh1	0.740382	0.628876
Jade2	0.752718	0.628876
A4galt	-1.63068	0.628876
Tpgs2	3.02206	0.628876
Slc20a1	-0.716055	0.628876
Kxd1	1.26566	0.628876
NA	-2.55389	0.628876
Gm24924	-2.55389	0.628876
NA	-2.55389	0.628876
Gm26244	-2.55389	0.628876
NA	-2.55389	0.628876
NA	-2.55389	0.628876
NA	-2.55389	0.628876
NA	-2.55389	0.628876
NA	-2.55389	0.628876
Il1r1	1.88106	0.628876
Mmrn2	-1.93458	0.627391
Arhgef5	-1.81548	0.627391
Smap2	0.653248	0.626924
Strip2	3.27075	0.626924
Rab22a	0.974632	0.624946
Rb1	0.715099	0.62481
Cgas	-1.15029	0.622034
Zfp638	0.780366	0.621924
Pcnx1	0.75619	0.621924
Slc41a2	0.745206	0.621924
Adgrl2	1.041	0.621924
NA	-1.68898	0.621924
Pals2	-0.661897	0.621439
Kifc3	-0.811122	0.618874
Batf	-1.4492	0.61555
Dip2c	0.776513	0.614944
Kpna2	-0.908008	0.614944
Lnpep	0.576102	0.614944
Rybp	-0.773835	0.614944
Tmem267	1.83961	0.614579
Sat1	-0.627108	0.614579
Vdac2	0.626226	0.614579
Mtmr10	0.724595	0.614579
Sap18b	2.16169	0.614579
Fnbp1l	0.661398	0.614579
Kif1b	0.589288	0.614579
Usp3	0.908932	0.614579
Rgs3	-1.21585	0.614579
Col1a1	0.820288	0.614579
Tiam1	-0.669889	0.614579
Taldo1	-0.602229	0.614579
Iscu	1.06327	0.614552
Hdhd5	-1.85596	0.614552
Trdmt1	3.08236	0.614401
Lxn	1.77515	0.613791
Trappc1	-1.23813	0.61371
Ercc1	-1.74541	0.61371
Lamtor3	1.13033	0.61371
Oaf	1.33312	0.61371
Cdr2l	3.31248	0.61371
NA	6.06163	0.61371
Samm50	-1.00528	0.612408
Fcgr1	0.803327	0.611669
Fam53a	-1.10626	0.609706
Cap1	0.520385	0.609706
Eif3l	0.730666	0.609706
Vipas39	0.90947	0.609706
Slc9a1	0.893299	0.60969
Hpgd	0.908416	0.60969
Utp14b	0.796436	0.60969
Trappc5	-1.11188	0.60969
Fkbp5	-1.10675	0.60969
Sgms1	0.584874	0.60969
Cacnb1	-1.89251	0.60969
Pank3	0.655498	0.60969
Ufsp2	1.15497	0.608529
Plpp3	1.97991	0.608485
Tram2	0.978013	0.608485
Folr2	-0.983682	0.608445
Sos2	0.661301	0.608445
Vcl	0.699687	0.608025
Pold4	1.20045	0.608025
Clta	-0.683982	0.607854
Klhl22	1.58177	0.607854
Serpinh1	1.34973	0.607066
Zfp827	6.06364	0.606921
Pld3	0.575767	0.606921
Cdan1	-0.962383	0.606921
Pycr2	-1.51286	0.606921
Col6a2	0.972376	0.606921
Rc3h1	0.706718	0.606921
Stxbp5	0.662695	0.606921
Pus3	6.32978	0.606921
Arhgap10	0.637063	0.606519
Nfxl1	-0.707343	0.606474
Ro60	1.00784	0.606474
Usp34	0.580232	0.606474
Ptk2b	0.604867	0.605324
Cxcl14	3.13106	0.604671
Sars1	-0.758621	0.604432
Sephs1	1.73477	0.603674
R3hdm2	0.584548	0.603674
Phka2	0.618272	0.603674
NA	3.03548	0.603157
Sec24a	0.867677	0.603157
Mafb	-0.552249	0.603157
Nudc	-1.08668	0.603157
Dcun1d2	1.89851	0.602757
Rhoj	1.89384	0.602335
Micall1	0.824638	0.602292
Irak2	0.723695	0.602281
Cep104	-0.906121	0.602281
Aph1c	0.986415	0.602281
NA	1.25744	0.602281
Cnot6l	0.625337	0.602218
F730311O21Rik	1.93291	0.601609
Egln2	-0.728134	0.601272
Eif2s1	0.763073	0.600683
Spacdr	-0.561172	0.600561
Haus1	-1.59136	0.599814
Stk19	-0.986328	0.599329
Plk2	0.555699	0.597535
Slc35e2	1.24845	0.596289
Ccdc117	-0.949945	0.595645
Ppa2	-1.13099	0.595437
Ube2l3	0.642851	0.594948
Kctd12b	1.14452	0.594207
NA	-0.596647	0.593906
Cttn	1.56537	0.593498
Rbck1	-0.702105	0.592904
Plaat3	-1.50609	0.591878
NA	0.710246	0.591357
Lpp	0.606842	0.591357
Zfp740	-0.61403	0.591357
Lactb2	1.27503	0.591357
NA	-1.68146	0.591357
Pik3c2a	0.725138	0.591357
Zfp692	-1.27512	0.591357
Tspyl1	-0.661219	0.591357
Ptprc	0.539886	0.588854
Dhx38	-0.711137	0.588854
Sod2	0.680126	0.588854
Zscan29	-0.814539	0.588854
Ssna1	-1.48253	0.588854
Arhgef1	-0.53879	0.588854
Gnb4	1.62296	0.588246
Smap1	0.916697	0.588246
Grap	-1.2907	0.587363
Usp33	0.874323	0.586911
Elob	3.10414	0.586911
Mapre2	0.695082	0.586911
Hsd17b12	0.758908	0.586911
Tdp1	1.4061	0.586911
Gtf2b	1.20949	0.586911
Cdk2ap2	-0.913525	0.586911
Rab5b	0.635405	0.585727
Gm3336	-1.64281	0.585727
Kirrel1	1.84445	0.585697
Serinc5	1.16173	0.585697
Cdc14b	1.3395	0.585637
Oxsr1	-0.63073	0.585623
Pbx1	1.39871	0.584591
Nop53	-0.665697	0.584415
Atxn10	0.906301	0.584415
Tmem106b	0.826608	0.58413
Cpxm1	1.23274	0.583251
Syt11	1.77387	0.581596
Glrx	1.25845	0.581513
Cldn5	-2.2242	0.581513
Bend4	0.896424	0.581128
Ncoa4	-0.622092	0.580359
Hmgn5	-1.51669	0.580359
Ptgs1	-1.25115	0.580359
Dennd4c	0.643707	0.580359
Rps6kc1	-0.642711	0.580359
Zfp966	2.55571	0.579473
Rpl34-ps1	0.569291	0.578829
Morf4l2	-0.587501	0.578058
Tbc1d22b	1.29664	0.577107
NA	1.34096	0.577107
Cd68	0.524877	0.576543
Dstyk	-0.700358	0.576463
Mob1b	0.781414	0.576168
Smc4	0.729163	0.576168
NA	-0.488267	0.576168
Rps27a	-0.764493	0.575363
Atg13	1.09718	0.575363
Psmc6	0.772291	0.575363
Fig4	0.828899	0.575363
Stx4a	-0.705546	0.575363
Tgfbr3	0.979431	0.575363
Mbtd1	0.725989	0.575363
Laptm4a	0.693178	0.575363
Phf13	-0.904068	0.575363
Gnl1	-0.750097	0.575363
Wdr81	-0.537139	0.575286
Agap1	0.538807	0.575041
Nol11	1.04954	0.575041
Neat1	0.573658	0.575041
Il1rl1	0.751107	0.575041
Pgap6	-1.10792	0.575041
Cavin3	-1.58948	0.575041
Cemip2	-0.722977	0.575041
Dag1	0.638937	0.575041
Slc26a6	-1.27302	0.575041
Zfp597	-1.15356	0.574686
Dnajc15	1.48736	0.574673
Rpap1	-0.944028	0.574673
Pelp1	-0.868911	0.572532
Rev3l	0.856075	0.571495
Jdp2	-0.818191	0.571495
Tbc1d9	-0.664719	0.571495
Serpinb6a	0.70829	0.571479
Smim7	-0.973818	0.571479
Zdhhc20	0.66671	0.571479
Nfyc	1.34687	0.571479
Minpp1	-0.8859	0.57104
Cyrib	0.757661	0.570086
Snx6	-0.669895	0.569512
Eef1g	-0.512989	0.569512
Nenf	-1.80339	0.569512
Nudt5	1.53184	0.569512
Lig1	-0.963625	0.569512
Uqcrb	1.17556	0.568996
Hipk2	0.592424	0.568996
Hnrnpa3	-0.484961	0.568996
Zhx1	0.681409	0.568364
Ubald2	1.44043	0.567658
Lamtor4	-1.40579	0.567658
Zrsr2	-0.8266	0.567658
Cdk11b	-0.714414	0.567568
Socs3	-0.549306	0.567437
NA	1.00186	0.567437
Irgm1	-0.972651	0.567288
Atg101	-1.01586	0.567252
Itga11	5.89264	0.567252
Uty	0.921552	0.567252
Rps4x	-0.551106	0.567252
Cdk17	0.736359	0.566666
Rnpc3	1.27916	0.566666
Src	2.86525	0.565672
Ctsb	0.538469	0.565042
Txndc15	-0.783382	0.563744
Rpl3-ps1	-0.904836	0.563532
Mical3	-1.06676	0.563532
NA	1.99574	0.563532
Larp7	1.2041	0.563532
Tpm3-rs7	-1.31301	0.563059
Fbl	-0.811634	0.563059
Plcb3	-0.676641	0.563059
Polr3b	-0.897508	0.563059
Rplp1	-0.568362	0.563059
Batf3	-1.31648	0.562856
Chaf1a	-1.41775	0.562856
Mmp14	1.01686	0.562856
Slc12a2	-1.24409	0.562856
Extl2	1.81197	0.562856
Fcgr3	0.500596	0.562856
Zfp131	0.861928	0.562856
Tubb2a	-0.527856	0.562534
Adss1	0.801275	0.562534
Arrdc1	-0.842553	0.56171
NA	-1.03126	0.56171
Wdr90	-1.23583	0.557964
Dr1	0.786166	0.557964
Mrc2	1.29836	0.557964
Ube2s	-0.896287	0.557964
Gpr176	3.76932	0.557964
Fam219a	-0.654322	0.557784
Serf2	-0.572255	0.557752
Slc25a37	-0.588582	0.557098
Tardbp	-0.553528	0.557098
Smarcal1	1.21038	0.557098
Psmg2	-1.70976	0.557098
Cttnbp2nl	0.544885	0.557098
NA	1.51434	0.557098
Ten1	1.81424	0.557098
Irf4	-0.733127	0.557098
Rb1cc1	0.694391	0.557098
Gngt2	2.09525	0.557098
Hlcs	0.946764	0.557098
Stag2	0.536937	0.556791
Ppp1r11	-1.27002	0.556791
Dbn1	1.6821	0.556791
Ehd4	0.48948	0.556791
Cant1	0.718355	0.556791
Mbnl1	0.488236	0.555979
Stxbp3	0.548486	0.554672
Satb2	1.46754	0.554672
Sgsm3	-1.75789	0.554091
Cyp4v3	0.713404	0.554091
Arf6	-0.487966	0.554091
Pgap2	1.02078	0.553361
Cnppd1	-0.680252	0.553361
Parp10	-1.14173	0.553239
Gpatch2	-0.804492	0.553239
Cxcl16	0.590041	0.553239
Rnf213	-0.542716	0.553168
Clec4n	-1.30574	0.552761
Hspa2	-1.35825	0.552761
Sbf2	0.540287	0.552761
Grn	-0.473027	0.551911
Ptgs2	0.955039	0.551284
Msto1	2.26441	0.550951
LTO1	2.29223	0.550796
Nedd4l	0.938212	0.550796
Rcn3	-0.855393	0.550796
Tbc1d10b	-0.611384	0.550796
Loxl1	1.30409	0.550796
Gorab	-1.42821	0.550796
Srsf9	-0.745328	0.549192
Zfp438	5.64293	0.548313
Arl2bp	-0.879129	0.54794
Cd80	-1.44989	0.547593
Penk	1.68947	0.547593
Vps52	-0.736085	0.546675
Zbtb9	2.40607	0.545913
Map1s	-0.681344	0.545334
NA	-1.65881	0.545334
Pfkl	-0.829864	0.545334
Myof	0.487708	0.542205
Mknk2	-0.5633	0.541956
Trpm2	-1.37396	0.541956
Snta1	-1.2267	0.541956
Nop56	-0.725171	0.541956
Arl4c	-0.595417	0.541542
C1qtnf1	-1.0416	0.541542
NA	1.04788	0.541542
Nufip1	0.931392	0.54105
Mrps35	1.87356	0.540617
Tsen34	-0.943314	0.540205
Ppm1b	-0.671284	0.539218
Usp6nl	0.756844	0.539218
Lars1	-0.643037	0.538382
Rrp7a	-0.633393	0.538382
Atp6v0c	-0.534099	0.537889
Sema6d	-0.737572	0.537352
Mnt	-0.65672	0.537157
Fcho2	0.605442	0.536549
Wdr11	0.774246	0.536206
Nup50	-0.7111	0.536206
Cyren	0.873202	0.535075
Rnasel	-0.749853	0.535075
Gusb	0.467141	0.535075
Mtap	1.55204	0.535075
Mtpap	1.12798	0.535075
BC028528	1.36551	0.535075
Psmb7	-0.916948	0.535075
Prdm9	-2.30485	0.535075
Lamb1	1.03951	0.535075
NA	1.87016	0.535075
Xpa	-1.28615	0.535075
Nprl2	-1.62899	0.535075
Wfs1	0.857527	0.535075
Lims2	2.71248	0.535075
Pcp4l1	3.52621	0.535075
Zfp593	-1.60901	0.535033
Lrif1	1.16811	0.535033
Ndrg3	1.07286	0.535033
Trip4	0.892403	0.53448
Incenp	-0.709324	0.534422
Tti2	-1.28846	0.530395
Gbp7	-1.09336	0.530395
Gm8226	6.35303	0.529258
Ptpro	0.548411	0.52901
Atp6v0b	-0.601696	0.528896
Acp1	1.34705	0.528205
Cyp4f18	-1.08193	0.528096
Dusp18	-1.15904	0.528045
Psmd2	-0.500728	0.526965
Cdc23	1.13685	0.526475
Stmp1	1.81493	0.524267
Acp2	0.547078	0.524267
Msl3	1.13339	0.523368
Bsn	1.75027	0.523368
Htra3	1.49971	0.523368
Kat6b	0.762959	0.523368
Tmem245	0.604793	0.522872
Tjp1	-1.34714	0.52185
Idh2	-0.622796	0.52089
Ppme1	-0.797978	0.52089
Fads3	1.16927	0.52089
Ugdh	0.695298	0.52089
NA	5.69241	0.520446
Hdhd2	-0.922396	0.519971
Ccl9	0.490679	0.519689
Spry2	2.37885	0.519463
Acss1	-0.707924	0.519193
C2cd5	-0.722501	0.518834
Nbea	3.60331	0.518834
Col14a1	0.843138	0.518834
Grwd1	-1.25673	0.518834
Mrpl4	-1.00944	0.518807
Mfsd1	-0.508029	0.518807
Pias4	-0.84912	0.518807
Ergic1	0.666232	0.518807
Nek6	0.76062	0.518807
Hprt1	-0.538978	0.518807
Otud7b	-0.872848	0.518807
Ccr3	2.67371	0.518807
Rnps1	-0.590298	0.518807
Mrps33	2.25283	0.518807
Gdpd5	1.58779	0.518733
ND5	0.478647	0.518733
Irag2	-0.539743	0.518733
Tspan17	-1.14825	0.518733
Tex30	-1.27606	0.518733
Thoc3	-1.22515	0.518733
Adgrf5	-0.980298	0.518733
Abcd2	0.732808	0.518733
Neu1	-0.568112	0.518733
Medag	2.24919	0.518271
Rgs10	-0.542886	0.518166
Klra2	-1.98419	0.517699
Ralgapa2	0.763126	0.517699
Cat	0.585091	0.516873
Ino80d	0.573236	0.516607
Mtch1	-0.65698	0.516607
Zcchc24	-0.557638	0.516607
Aars1	-0.588799	0.516607
Aldh3b1	-0.626587	0.516607
Zfp212	-1.29345	0.516607
Mogs	-0.669807	0.516607
Ccdc122	2.32547	0.516607
Fance	-1.09372	0.516607
Ptafr	-0.457103	0.516607
1700017B05Rik	-0.579955	0.516607
Hspe1	-0.926864	0.516607
Adcy3	0.660402	0.516607
Rrp12	-0.952281	0.516607
Dnajc3	-0.517465	0.516607
Pdlim5	0.738271	0.516607
Ppp1r12a	0.515707	0.516607
Tnfaip3	0.476399	0.516607
U2af1	-0.853347	0.516574
Crcp	1.79547	0.516574
Neil1	-1.76319	0.516574
Fbxw11	0.609888	0.516574
Myo7a	-0.565167	0.515277
Fkbp3	2.00144	0.515277
Ctnnbip1	1.216	0.514814
Arhgef10l	-0.531744	0.514648
Sae1	-0.725263	0.514648
Ddx6	0.474456	0.514648
Polr2f	-1.62074	0.514648
Rbbp7	-0.596628	0.514648
Pprc1	-0.554601	0.514648
Atp5f1a	-0.541134	0.514648
Zfp532	1.37385	0.514648
Aida	0.743202	0.514648
Trmt1l	1.20896	0.514234
Rgs19	1.00087	0.514234
Plekhg1	1.04478	0.514191
Arfgap2	-0.611411	0.514172
Galk1	-1.4099	0.514172
Exo5	-1.65949	0.514172
Slfn8	0.770562	0.514172
Ccl2	-0.872173	0.513613
Exosc3	-1.20552	0.512605
Ccrl2	0.638531	0.512504
Flcn	-0.538708	0.512504
Srp54c	0.558391	0.5123
Card9	-0.798684	0.512161
Smoc2	1.34778	0.512161
Zfp276	-0.715105	0.512161
Col6a6	1.22092	0.511716
NA	0.80294	0.511562
Fbxo10	2.04582	0.510869
Cdc5l	-0.522758	0.510869
Arhgap12	0.675681	0.51055
Timm44	-0.755895	0.51055
Mta3	0.822304	0.510426
Idh1	0.500559	0.510426
Fkbp8	-0.580892	0.510426
Parp4	0.577926	0.510426
Edc4	0.760649	0.509717
Dnaaf9	0.597952	0.509717
Ggta1	0.775284	0.509717
Extl3	0.565947	0.508498
Larp4b	0.502239	0.507307
Txnip	-0.605593	0.507263
Amdhd2	-0.747532	0.507263
Snx29	-0.551032	0.507263
Adam12	1.45664	0.50654
Cyb5r1	0.980625	0.506301
Pcdh1	-1.79	0.504688
Pdcl3	-1.59289	0.504405
Gm16867	1.87631	0.504405
Ptk2	-0.899672	0.504254
Hars1	-0.808914	0.503466
Col5a3	1.07169	0.503466
Cfl1	-0.532644	0.503466
Diaph3	0.987965	0.503466
Septin2	0.483916	0.503466
Gm57850	0.795588	0.503466
Txndc12	-0.815408	0.503466
Urm1	-1.00486	0.502693
4933439C10Rik	-1.33992	0.502693
Zfp738	2.2713	0.502693
Pim3	-0.621709	0.502693
Ahr	0.700751	0.502693
Filip1l	0.827091	0.502693
Jak3	-0.767528	0.502693
Akap9	0.553477	0.501565
Mxd4	0.533894	0.501554
NA	1.61892	0.501554
Atrnl1	-0.684904	0.501554
Spc25	2.88555	0.501165
Atp1a3	0.553336	0.500033
NA	5.81366	0.500033
Zc3h6	1.77195	0.500033
Tbc1d13	-0.62377	0.500033
Pdk1	0.943792	0.500033
Dok1	-0.888829	0.500033
Ints6	0.642055	0.500033
Tmem50b	0.9488	0.499876
Plekhm3	0.555449	0.499876
Exoc2	0.790158	0.499047
Tbce	-1.11695	0.498667
Rictor	0.688078	0.498569
Med15	0.588703	0.498569
Lasp1	0.497885	0.498569
Anxa2	0.445977	0.497822
Hspb7	2.49038	0.497822
Chp1	-0.607708	0.49704
Tmco6	-1.32656	0.49688
Tcf7l2	1.06164	0.49688
Trpv2	-0.595151	0.49688
Tppp	-1.33998	0.49688
COX3	5.86067	0.49688
Ubn1	-0.541836	0.49688
Gria3	5.64293	0.49688
Grb2	0.541643	0.49688
Kpna3	0.661376	0.49688
Naip2	0.659926	0.49688
Alms1	0.861716	0.49688
Naa10	-0.975942	0.496724
NA	1.75627	0.496419
Map3k20	0.69848	0.496419
Ddrgk1	-0.814861	0.496171
St18	1.32082	0.496171
Nup98	0.573985	0.496171
Trim26	-0.563742	0.495957
Gcc2	0.726318	0.495957
Srgap3	1.01729	0.495957
Atp6v1a	0.480994	0.495543
Soat1	0.493754	0.495543
Msi2	1.18407	0.495543
Chtf18	-1.60905	0.495543
Acbd5	0.7039	0.495543
NA	0.682987	0.495543
Nacc2	-0.612342	0.495543
Prkch	0.575713	0.495543
Prkn	2.71289	0.495543
Arcn1	0.524029	0.495543
Far1	0.540249	0.495543
Yars1	-0.915333	0.495543
Lbr	-0.646469	0.495543
Cd22	1.69336	0.495543
Sipa1	-0.563965	0.495543
NA	1.0094	0.495543
Hsbp1	1.3877	0.495543
Atxn3	0.644287	0.495543
Slc25a39	-0.822702	0.495543
Slc38a1	0.549304	0.495543
Cln5	0.819523	0.495543
ND4	0.458426	0.495543
Cd37	-0.561738	0.495543
NA	1.89424	0.495543
Daam1	0.721516	0.495543
Pitpna	-0.434033	0.495543
Polb	-1.14043	0.495444
Cmtm3	0.675811	0.494831
Rab6b	1.03402	0.494831
Slc43a3	1.23191	0.494729
Arl6ip4	-1.36275	0.493237
Setdb1	-0.551022	0.493237
Eea1	0.512951	0.493237
Pfkfb2	-1.0927	0.493235
Adam30	-1.30372	0.492604
Clic1	0.509295	0.492604
Rbm38	-1.2338	0.491568
Myadm	0.592376	0.491568
Etv1	-1.1318	0.491568
Mettl6	1.05512	0.491568
Id2	1.06866	0.491568
Scyl2	0.58988	0.489693
Ccdc6	0.647869	0.489511
Gm12346	1.93049	0.489511
NA	2.99234	0.489511
Rnf121	-1.18436	0.489511
Kif5b	0.538658	0.489044
H2-Q5	-0.902454	0.489044
Atp5mg	1.15642	0.488278
Bst2	-1.36729	0.488145
Mbnl2	0.504793	0.485425
Cd151	0.786079	0.484891
NA	-1.84195	0.484891
Ufm1	1.08811	0.484891
Manbal	-1.12076	0.484891
Aaas	-1.15393	0.484891
Frmd4a	0.580907	0.484891
Gm22009	-0.99468	0.484891
Zfp275	0.988617	0.484891
Nus1	0.588766	0.484891
Rrad	-1.56347	0.484891
Smad2	0.902143	0.484891
Itga4	0.465567	0.484891
Tek	-1.57135	0.484891
Nfix	-0.688328	0.484891
Plekhm2	0.575629	0.484891
Slc37a4	-1.68453	0.484891
Ankrd12	0.536979	0.484891
Cops4	0.85176	0.484891
Fsd2	1.74289	0.484891
Ppp1r37	-0.699618	0.484891
Mical1	0.914552	0.484891
NA	1.75845	0.484891
Stt3b	0.474085	0.484891
Arhgap45	-0.43143	0.484891
Pus1	-0.896666	0.484891
Arglu1	-0.885411	0.484891
Fuca1	0.527878	0.484832
Tppp3	-0.896989	0.484819
Ccdc80	1.01861	0.484495
Atp7a	0.61333	0.484129
Cyp51	0.775323	0.4832
NA	-1.72192	0.4832
NA	1.38119	0.483052
Atp1a1	-0.428705	0.483052
Qpctl	-1.10183	0.482655
Zhx3	0.853672	0.482655
Wt1	2.21695	0.482655
Ppp4r2	-0.589714	0.482154
Gm6498	1.1274	0.482154
Enc1	0.896618	0.482076
Cep170	0.437477	0.482076
Atp10a	-1.3425	0.480557
Abtb3	1.76763	0.480557
Atp13a1	0.709738	0.480557
Mia2	0.519625	0.480557
Tfg	0.811621	0.480557
Foxred2	-1.40975	0.480557
Snord15b	-2.66293	0.480557
Adam22	0.85486	0.480557
Nid1	0.895881	0.480557
Ube2r2	0.655757	0.480478
Zmat1	2.27619	0.480366
Snip1	2.02393	0.480366
Tnpo3	-0.566041	0.480366
Cd52	0.92705	0.479829
NA	-1.01597	0.479495
Fau	-0.78334	0.479431
Lmnb1	-0.636488	0.479431
Mrpl24	-0.799798	0.479431
Aurkb	-1.32885	0.47908
NA	0.752592	0.479011
NA	-1.13834	0.479011
Fos	-0.439194	0.479011
Myc	1.12734	0.479011
Trim25	0.448215	0.479011
NA	-1.12485	0.47817
Dynlrb1	-1.15526	0.47817
Tmem33	0.975694	0.47817
Wdr75	1.25259	0.477809
P2ry10b	1.27535	0.477809
Slc12a4	0.596929	0.477239
Plbd1	-0.777515	0.475992
Sem1	-1.09821	0.475913
Man1a	-0.436854	0.475913
Mrps23	-1.00134	0.475316
Slc7a2	1.6165	0.47492
Kpna1	0.59761	0.474324
Ankrd54	-1.57864	0.474324
Zfp64	1.18747	0.474324
Sub1	-0.617895	0.473512
Gsap	0.676715	0.473512
Prkd2	-1.26478	0.473013
Bysl	-1.06441	0.472652
Itga6	0.645278	0.472652
Sinhcaf	1.51304	0.471796
Nudt21	-0.87339	0.471796
Akt1	-0.455277	0.471544
Rad17	1.18643	0.471116
Mgat5	0.528932	0.470221
Gm12183	1.44003	0.469573
Nars1	-0.588749	0.469573
Paox	-1.17236	0.469573
Qser1	0.679067	0.469573
Gpr155	0.740119	0.469565
Csrnp1	-0.610294	0.46944
Cdc42ep3	-1.14623	0.467859
Gm57851	0.996589	0.467164
Samd4	0.786562	0.46707
Rmrp	-1.00201	0.46707
Tmcc3	0.511785	0.46707
Cd86	-0.56743	0.46707
Wrnip1	-0.88641	0.46707
Baiap2	0.656078	0.46707
Dipk1a	-0.892914	0.46707
Ddx54	-0.568513	0.46707
Ssh3	0.817251	0.46707
Odr4	0.737466	0.46707
Nfkbil1	-1.24985	0.465236
Snx25	-1.03531	0.465236
Hk1	-0.564439	0.465236
Mov10	1.33776	0.465236
Zfp451	0.587946	0.465236
Npc2	-0.528729	0.465236
Tal1	-1.45477	0.465236
NA	2.25828	0.464575
Cbx7	-0.925212	0.464575
Grk2	-0.44434	0.464575
Idi1	1.09108	0.464572
Krit1	0.997656	0.464572
Creb5	1.19788	0.464572
Naxd	1.3749	0.46455
Dbi	0.751304	0.464503
Slc4a7	0.615067	0.464503
Mtarc2	-0.613362	0.463737
NA	1.80581	0.463737
NA	1.0976	0.463488
Clec4a1	-0.55017	0.46294
Slc35c2	-0.830625	0.46294
NA	-1.49901	0.46294
Aif1	-0.731161	0.46294
Gstcd	-1.22174	0.46294
H2-T23	-0.509077	0.46294
Lsp1	-0.635854	0.46294
Gatc	1.80841	0.46294
Tbc1d17	-0.629077	0.462455
Sppl2a	0.497447	0.462455
Ddx56	-1.08623	0.462044
Selenbp1	-0.890859	0.461827
Rpl27a	-0.678875	0.460925
Znrf3	1.47531	0.460031
AI662270	-0.857771	0.460031
Snx14	0.800896	0.459533
Sec24b	0.534106	0.459533
NA	1.064	0.459275
Osmr	1.17818	0.45916
Mapre1	-0.449201	0.45916
Eef1b2	-0.442694	0.459041
Sap30l	-0.942301	0.45819
Ctsz	0.43834	0.457993
Rps2	-0.50705	0.457993
Adam17	0.463302	0.457993
Vps25	1.12076	0.457993
Mthfsl	0.716135	0.457389
Slc9a4	1.16119	0.457389
Csf1	1.52237	0.457389
Spag5	-1.2509	0.457389
Hsp90ab1	-0.411416	0.457389
Tatdn3	2.01467	0.457389
Derl1	-0.599242	0.457389
Ascc3	0.570936	0.457073
Slc36a4	0.582308	0.456661
Ankzf1	-1.16378	0.456661
Rpl37a	-1.07168	0.456122
Bbs10	1.5298	0.45425
Airn	1.4731	0.454197
NA	0.414492	0.454197
Retsat	1.38634	0.454184
Ttc39b	0.636125	0.454159
Cpeb1	2.30724	0.454159
Clec3b	1.15749	0.45286
Dgkd	-0.430402	0.452729
Abl2	0.458661	0.451941
Samd9l	0.682808	0.451864
Bag5	-0.746673	0.451709
Ppil3	-1.37758	0.451571
Tgm1	-1.98143	0.451239
Emc10	-0.736929	0.451013
NA	3.40568	0.451013
Ptpn23	-0.542561	0.451013
Casp4	0.658069	0.451013
Ctla2b	-2.08747	0.451013
Uevld	1.33186	0.450247
NA	1.1732	0.449039
Itpkb	0.442679	0.449039
Zfp277	1.14888	0.449021
Tmod3	0.513053	0.447503
Snx9	-0.452538	0.447067
Kif1a	1.59467	0.447067
Slc10a3	-1.13598	0.446991
Sppl2b	1.44193	0.446194
Mmgt1	1.13887	0.445255
Ipo9	-0.504451	0.445255
Ndufb4c	1.31839	0.445198
Slit3	0.91467	0.445198
Krcc1	0.760041	0.443684
Arl14ep	1.17786	0.442488
Smpdl3b	-1.33386	0.442488
Zbtb7b	-0.594516	0.442488
Shld2	-1.34526	0.442488
Dgat1	-0.802759	0.442488
Erich1	1.43199	0.442488
Adam23	1.51841	0.442247
Dhx29	-0.829109	0.442247
Adgrg6	0.825085	0.442247
Tmem129	2.4338	0.442247
Tcf20	0.460788	0.442247
Mtss1	-0.429371	0.442247
Osbpl3	0.668614	0.442247
Dab2	-0.439842	0.442247
Ppp3cb	0.738411	0.442247
Evi2a	0.459655	0.442247
NA	1.50241	0.442247
Eml6	-0.834451	0.442247
Axin1	-0.521153	0.442228
Supt5	-0.52246	0.442228
Nelfb	-0.608148	0.441845
Peds1	0.494712	0.441845
Taf5l	1.00587	0.441422
Hat1	1.18426	0.441075
Carm1	0.882793	0.440968
Ctsc	-0.424153	0.440789
Usf2	0.558037	0.440118
ND6	-0.522613	0.439744
Txnrd1	0.485599	0.439744
Casp1	0.79874	0.439744
Matk	0.674951	0.439744
Nopchap1	0.751701	0.439744
Micu1	-0.523327	0.439621
Tmem14c	-0.615029	0.439621
Ccr1	-1.14876	0.439621
Prr14	-0.69831	0.439262
H2-Q9	-0.57513	0.439148
Zfp62	0.631502	0.438854
Cilk1	1.46199	0.438854
Uba6	0.661896	0.438854
6530402F18Rik	-0.91286	0.438854
Lep	-1.34852	0.438218
Tulp4	0.448072	0.438218
NA	0.529752	0.438218
D8Ertd738e	-1.03966	0.438025
Setd2	0.44767	0.436457
Napg	0.790825	0.436457
Mrpl30	1.15852	0.436405
Spire1	0.639073	0.435083
Nfatc1	0.553496	0.434896
Npl	-1.07683	0.434896
Slx1b	-1.29027	0.434814
Slc16a7	0.735082	0.433919
Dffa	-0.898128	0.433919
Gng5	1.46654	0.433919
Srp68	0.878215	0.433689
Rnf38	0.582949	0.433689
Rock1	0.461412	0.432907
Hapstr1	-0.476117	0.432764
Glis3	1.24706	0.432623
Ipcef1	0.923894	0.432354
NA	1.07826	0.432116
Prdx6	0.781782	0.431756
NA	2.26561	0.431756
Nutf2	1.979	0.431756
Kat2a	-0.667759	0.430757
Tmem208	1.84579	0.430406
Coq7	-1.46157	0.430342
Tmem59	0.50629	0.430342
Plcg2	-0.503416	0.430046
Aoah	-0.864002	0.429461
Exd2	-1.00533	0.429411
Usp25	0.488502	0.429198
Lgmn	-0.413339	0.429198
Gem	1.09076	0.429198
NA	2.19319	0.429198
Wdpcp	1.97846	0.42899
P2ry10	1.67396	0.428623
Nudt3	-0.558205	0.428623
NA	1.29876	0.427874
Rtn3	0.508828	0.427264
Ar	2.40366	0.427186
Rnf139	1.091	0.427186
Mapk8	1.10769	0.427186
Mcm10	-1.00484	0.427145
Rnf31	-0.604604	0.427077
Slc27a3	2.63319	0.427054
Ptpn1	-0.466597	0.427054
Dennd6a	0.583085	0.425783
Atosb	0.707568	0.42556
Immt	0.554093	0.425229
NA	-0.760973	0.424923
Eif4e2	0.551295	0.424923
Qars1	0.56723	0.424923
H2ac14-ps	1.1387	0.424242
Drosha	-0.668065	0.424006
Mphosph10	-1.03524	0.424006
Serpinb9	1.26883	0.424006
Mir155hg	3.44417	0.424006
Slc35e4	-0.714676	0.424006
Ufc1	1.25272	0.424006
Xylt1	0.705154	0.424006
Rbm42	-0.570596	0.424006
Utp15	-0.782754	0.424006
Ube2f	-0.659808	0.424006
Smcr8	-0.462404	0.424006
Dusp4	1.34368	0.424006
Scap	0.906591	0.424006
Homer1	-0.541532	0.424006
Camk2d	0.508075	0.424006
Rps3	-0.607988	0.423834
Cnpy4	-1.13452	0.423672
Ilk	0.503482	0.423672
NA	2.45082	0.423672
Pde4c	-1.19179	0.423672
Nup88	-0.564583	0.423672
Itfg1	0.738515	0.423672
Pdap1	0.961861	0.423655
Smarcad1	0.709815	0.423655
Scaper	0.904102	0.423655
Pnpla8	0.664198	0.423655
Sfxn1	1.23571	0.423655
Wwtr1	-1.05785	0.423655
Pcnt	-0.53557	0.423655
Zdhhc9	0.640191	0.423655
Btaf1	0.468771	0.423395
Map3k10	-1.22278	0.423346
Hsdl1	-0.698578	0.422506
Cep162	1.18004	0.422158
Slc9a5	-1.45971	0.421886
Sestd1	0.475611	0.421629
Brwd3	0.757943	0.421502
Rnf20	-0.484133	0.421502
NA	1.43263	0.421502
Zfp747l1	-1.29437	0.421502
Ace	0.900614	0.421502
Ppp2r1a	-0.464439	0.421502
Fbxo46	-1.14017	0.421325
Hbs1l	-0.595931	0.421325
Srsf5	-0.435321	0.421325
Ndufa12	1.44975	0.421325
Cep250	-0.587468	0.421325
Slc30a1	-0.507949	0.421325
Skic2	-0.564069	0.421325
Cop1	0.532451	0.421325
Tnfaip8	0.51689	0.421325
Cc2d1b	-0.484354	0.421325
Fam114a1	0.857704	0.421325
Serinc3	-0.433222	0.421325
Mrpl57	1.86102	0.421325
Dennd1b	0.502507	0.421185
Adnp	-0.492507	0.42094
Pigb	1.48011	0.420389
Atxn1	0.655174	0.420228
Ttc1	-0.836358	0.420228
Hspa5	-0.427416	0.419001
H2-T24	-1.38145	0.418851
Chchd2	-0.526563	0.418851
NA	0.796004	0.418555
BC031181	0.982043	0.418555
Strip1	0.998273	0.418555
Fosl2	-0.44051	0.418555
Gm15427	-0.990657	0.418555
H3f3a	0.467958	0.418476
Rps6ka3	0.410743	0.418476
Acaca	0.675274	0.418476
Sorbs3	-0.751592	0.418312
Zfr	0.52547	0.418312
Siah1a	1.53542	0.418312
Cep83	0.876952	0.418312
Atf1	-0.558019	0.418312
Zfp281	0.724696	0.418196
Tmem109	0.63211	0.418196
NA	2.14029	0.418196
Phf1	-0.85293	0.418136
Specc1l	0.425693	0.41812
Ssr3	0.476494	0.417462
Rgl2	-0.571614	0.417462
Zfand5	0.507596	0.417462
Per2	0.816861	0.417462
Ifngr2	0.489158	0.417462
Rpl18	-0.605596	0.417462
Ntpcr	-0.920848	0.417462
Oser1	-0.673701	0.417462
Ubl3	0.432278	0.417462
NA	1.78216	0.417462
Fmnl1	-0.44636	0.417462
Cab39	0.453595	0.417443
Esrra	-0.814653	0.417418
Srp72	0.487745	0.417418
Faap100	-0.872438	0.41734
Rnaseh2a	-0.821474	0.41734
Sgsh	-0.842245	0.41734
Cr1l	0.653712	0.41734
Ccr5	0.426762	0.41734
Dyrk1a	-0.444606	0.41734
Fignl2	-1.16787	0.41734
Zmiz1	0.429668	0.416795
Ttc5	-0.6481	0.416777
Casp8ap2	0.947009	0.416777
Ppp2r3d	-1.07012	0.416209
Fus	-0.457444	0.416064
Camkk2	-0.558554	0.416064
Pkn1	-0.40046	0.416064
Antxr1	1.2196	0.416064
Jmjd1c	0.413246	0.416064
Kifbp	0.825854	0.416064
Wwc2	-0.688016	0.415787
Kdm5b	-0.634759	0.415787
Tbc1d9b	-0.434918	0.415787
Cdh5	-1.22526	0.415787
Vps37a	0.700331	0.414414
Sp100	-0.462059	0.414414
H2-T22	-0.787676	0.414402
Lrrc14	-1.05529	0.413643
A230028O05Rik	1.86816	0.412566
Glipr2	-0.943227	0.412462
[truncated: 8,001 more rows]

## Sheet: Fig 1B
Heat Map of CD9+ vs. CD9- ATMs
Gene	Log2FC CD9+/CD9-
Cd9	3.28319
Spp1	2.77637
Gpnmb	2.29943
Mmp12	2.26093
Fabp5	1.72545
Lpl	1.62103
Cd36	1.07053
Lgals1	1.05995
Lgals3	1.03743
Lipa	0.900665
Trem2	0.84542
Cd63	0.369128
Fabp4	0.339096
Plin2	0.241231
Apoe	-0.0957342

## Sheet: Fig 1C
Gene Set Enrichment Analysis of CD9+ ATMs
Gene Set	Gene Set Name	Normalized Enrichment Score	Leading Edge Number	Adjusted p-value
R-MMU-1474290	Collagen formation	2.25615	35	0
R-MMU-2022090	Assembly of collagen fibrils and other multimeric structures	2.22076	28	0.000338
R-MMU-1474244	Extracellular matrix organization	2.20624	73	0.00101416
R-MMU-1474228	Degradation of the extracellular matrix	2.1935	29	0.00121699
R-MMU-3000178	ECM proteoglycans	2.17739	20	0.00152124
R-MMU-1442490	Collagen degradation	2.17205	18	0.0014488
R-MMU-8948216	Collagen chain trimerization	2.15147	17	0.00202832
R-MMU-1650814	Collagen biosynthesis and modifying enzymes	2.13041	24	0.0019438
R-MMU-419037	NCAM1 interactions	2.00762	11	0.0244032
R-MMU-418592	ADP signalling through P2Y purinoceptor 1	1.97725	5	0.0383126
R-MMU-216083	Integrin cell surface interactions	1.97288	26	0.0395522

## Sheet: Fig 1D
Heat Map of CD9- and CD9+ ATMs: Extracellular Matrix Organization (Z-Scores)
Gene	CD9- #1	CD9- #2	CD9- #3	CD9+ #3	CD9+ #4	CD9+ #1	CD9+ #2	CD9+ #5
Itgax	-1.2475	-1.13862	-1.2196	0.603166	0.625267	0.857234	0.673476	0.846573
Mfap1a	-0.512909	-1.31346	-1.59765	0.797346	0.553584	0.453677	0.810542	0.808864
Sdc1	-1.29954	-0.37166	-1.61992	0.384986	0.552905	0.956377	1.01839	0.378456
Serpine1	-1.52042	0.0900192	-1.43593	1.08098	0.674115	-0.198372	0.876716	0.432897
Ltbp3	-1.49702	0.137297	-1.41747	1.00591	1.16237	0.593219	0.0969139	-0.081225
Mmp2	-0.887448	-0.101349	-1.38547	1.03394	1.75096	-0.328886	-0.175449	0.0937012
Col6a5	-0.790838	-1.599	-0.86696	1.23981	1.05917	0.0697459	0.380928	0.50715
Dcn	-1.34974	-1.09365	-0.559961	1.27935	1.33392	-0.161085	0.0824033	0.468772
Spp1	-2.04045	-0.455612	-0.605424	0.776256	1.02831	0.298085	0.413507	0.585333
Ctsk	-1.75022	-0.989078	-0.556443	0.606789	1.21022	0.393334	0.352637	0.732762
Adam8	-1.88925	-1.03965	-0.0877883	0.668512	1.08618	0.496895	0.0860196	0.679088
Mmp12	-1.78833	-1.09	-0.267701	0.624656	1.20954	0.44546	0.193181	0.673195
Ltbp1	-1.73953	-0.357985	-0.83778	0.857768	1.28158	-0.189821	0.143673	0.842095
Lum	-1.42493	-0.391326	-1.16663	1.08169	1.37382	-0.201803	0.150836	0.578355
Lama2	-1.62902	-0.665876	-0.467414	1.04978	1.57935	-0.180171	0.213627	0.099718
Tnxb	-1.46936	-0.448736	-0.594133	0.973319	1.64744	-0.677636	0.239292	0.32981

## Sheet: Fig 2A
Quantification of relative F4/80 Mean Intensity			Quantification of F4/80+ DAPI+ cells
Control HFD	CD9 MKO HFD		Control HFD	CD9 MKO HFD
0.907337	0.689388		200.565	65.8573
0.759446	0.599055		270.414	59.8703
1.32842	0.601394		481.956	28.9373
1.00479	0.581617		210.544	44.9027
1.12253	0.902973		415.101	164.643
0.949342	1.09766		305.338	207.051
0.959589			212.041	248.462
0.968538			333.278	134.708

## Sheet: Fig 2B
Stromal Vascular Fraction ATMs (Frequency of CD45+)			Stromal Vascular Fraction ATMs (# of cells/gram of tissue)
Control HFD	CD9 MKO HFD		Control HFD	CD9 MKO HFD
61.933	44.3853		783514	265657
59.2879	45.6114		641433	373970
63.9674	59.043		1.24006e+06	773681
32.1304	44.8435		98713.9	433387
57.0341	45.9047		500884	468313
41.8598	35.5372		1.1291e+06	259012
59.2986	45.8094		547850	598961
55.1633	45.3446		345960	518685
51.6818	74.9072		322592	825014
49.2406	43.7002		526320	542237
50.5768	40.5468		580216	439898
45.95	26.5789		158048	489123
47.3957	44.2006		229320	563421
50.7385	61.7361		304833
51.3866	37.623		268109
35.9173			396463

## Sheet: Fig 2D
Quantification of Crown-like Structures per mm2
Control HFD	CD9 MKO HFD
18.0016	4.87894
9.4214	0.336478
25.7406	1.17767
12.7862	4.54246
6.56133	2.52359
7.90724	3.36478
11.272
3.70126

## Sheet: Fig 2G
RT-qPCR of Stromal Vascular Fraction
RT-qPCR of Adgre1 (rel. to Control HFD)			RT-qPCR of Cd68 (rel. to Control HFD)			RT-qPCR of Cd9 (rel. to Control HFD)			RT-qPCR of Trem2 (rel. to Control HFD)			RT-qPCR of Spp1 (rel. to Control HFD)
Control HFD	CD9 MKO HFD		Control HFD	CD9 MKO HFD		Control HFD	CD9 MKO HFD		Control HFD	CD9 MKO HFD		Control HFD	CD9 MKO HFD
1.00885	0.783186		1.26962	0.777304		0.875598	0.591138		0.854397	0.606803		1.00261	0.228577
0.584071	0.915929		0.620734	0.919369		0.588517	0.757447		1.01247	1.42218		1.50603	0.472106
1.40708	0.849558		1.10964	0.916809		1.53589	1.2817		1.13314	0.384914		0.491351	0.199513
0.904512	0.955999		0.96074	0.9567		0.878812	0.229665		1.28571	0.396493		1.95623	0.0822716
0.932077	1.39716		1.06893	0.999302		0.761936	0.746411		0.214286	0.253128		0.51225	0.497472
1.02155	1.41478		0.672907	1.80736		0.790631	0.516746		1.5	0.770887		0.531521	1.2249
1.14186	0.697394		1.29742	1.01168		1.56862	0.468047			0.350649			0.079891
										0.292208			0.045748
										0.155844			1.97447

## Sheet: Fig 2H
RT-qPCR of Adipocyte Fraction
RT-qPCR of Adgre1 (rel. to Control HFD)			RT-qPCR of Cd68 (rel. to Control HFD)			RT-qPCR of Cd9 (rel. to Control HFD)			RT-qPCR of Trem2 (rel. to Control HFD)			RT-qPCR of Spp1 (rel. to Control HFD)
Control HFD	CD9 MKO HFD		Control HFD	CD9 MKO HFD		Control HFD	CD9 MKO HFD		Control HFD	CD9 MKO HFD		Control HFD	CD9 MKO HFD
1.49223	0.481865		1.19259	0.536664		0.984127	0.15873		1.52167	0.507802		0.783592	0.29078
0.699482	0.57513		1.00322	0.557615		0.730159	0.31746		0.863423	0.526572		1.45672	0.276442
0.80829	0.590674		0.80419	0.531023		1.28571	0.253968		0.614909	0.454357		0.75969	0.295037
0.920388	1.0105		1.09607	0.618783		1.12719	0.649649		0.670842	0.421238		1.62606	0.0820877
1.07961	0.634175		0.903934	0.587447		0.872806	0.768505		1.0922	0.891484		0.65109	0.448764
1.11405	0.802436		1.03061	0.61758		0.843035	0.318187		1.23696	0.829978		0.722849	1.09627
0.885951	0.474345		0.969395	0.58113		1.15697	0.441052			0.438723			0.111876
	0.314679			0.931772			0.26404			0.0353203			0.00927671
										1.24036			0.937025

## Sheet: Fig 3A 
RT-qPCR for Cd9 in BMDMs (rel. to Control BSA)
Control BSA	CD9 MKO BSA	Control Palmitate	CD9 MKO Palmitate
1.1762	0.645309	4.31121	2.40732
1.00686	0.434783	5.54691	3.18078
0.901602	0.421053	6.61785	2.50343
1.05263	0.457666	5.89016	3.6476
1.01144	0.430206	5.45538	2.30206
0.851259	0.338673	5.8627	2.75057

[truncated: 78 more sheets: Fig 3B , Fig 3C, Fig 3D , Fig 3E ,  Fig 3F, Fig 3G, Fig 3H, Fig 3I, Fig 4A, Fig 4C, Fig 4D, Fig 4E, Fig 5A, Fig 5B, Fig 5C, Fig 6A, Fig 6B, Fig 6C, Fig 6D, Fig 6E …]
